# Supplementary material for: MR-Proadrenomedullin as biomarker of renal damage in urinary tract infection in children
Source: BMC Pediatr. 2021 Jun 29;21:292. doi: 10.1186/s12887-021-02765-2 (PMC8240321; doi:10.1186/s12887-021-02765-2)
Supplement: Supplementary file 1 — Additional file 1. [file 12887_2021_2765_MOESM1_ESM.xlsx]

## Sheet: Hoja1
N	Bithdate	Age (weeks)	Admission date	Discharge date	Gender (M/F)	Maximum temperature (ºC)	Fever at admission (hours)	Weight (kg)	Height (cm)	Body Surface (m2)	CRP	PCT	P MR Pro-ADM (nmol/L)	U MR Pro-ADM (nmol/L)	MR ProADM U/P	NaP	KP	CrP	eGFR (ml/min/1'73m2)	Pathologic eGFR	Leucocytes (leuc/ml)	Leucocyturia (leuc/mcL)	Proteinuria (mg/dl)	Hematuria (hem/mcL)	Nitrites (pos/neg)	Urine Sodium (mmol/L)	Urine Potassium (mmol/L)	UCr (mg/dL)	Urine Specific Gravity	FENa (%)	Pathologic FENa	U-MR-ProADM/UCr (x10E6)	FE MR-ProADM (%)	Urine culture (result)	US	Acute Phase DMSA	Chronic phase DMSA			Key:
1	2009-04-05	303.286	2015-01-27	2015-02-17	2	39.5	48	18.3	116	0.767898	261.3	63.69	-99	3.797	-99	136	4.2	0.8	59.885	1	19520	25	150	20	0	183	104.8	82	1023	1.31277	1	0.523811	-99	1	1	1	1			1=pathologic/positive, 0=normal/negative, -99=missing data
2	2014-09-29	17.2857	2015-01-28	2015-01-31	2	40	28	6.39	63	0.334402	17.5	0.26	0.5323	0.5029	0.944768	138	3.9	0.5	52.038	1	18910	10	30	10	0	-99	-99	-99	1005	0.362319	0	-99	-99	1	0	0	0			Gender: 1=male, 2=female
3	2014-07-13	29.8571	2015-02-07	2015-02-10	1	38.2	24	8.63	68	0.403746	8.8	0	-99	0.9129	-99	136	4.8	0.5	56.168	1	7840	250	100	20	0	5	13.9	25.8	1020	0.0712494	0	0.400268	-99	1	0	0	0			U=Urinary
4	2011-07-09	190.286	2015-03-02	2015-03-05	2	39	96	16.2	103	0.680808	86.8	-99	0.4694	-99	-99	137	4	0.4	106.347	0	14840	500	30	20	1	147	35.2	41	1015	1.04682	1	-99	-99	1	0	1	0			P=Plasmatic
5	2015-02-06	5.71429	2015-03-18	2015-03-23	1	38.5	1	4.3	54	0.253969	8.5	0.18	-99	0.5247	-0.0053	139	5.5	0.5	44.604	1	9780	75	0	0	1	24	31.8	26.8	-99	0.32213	0	0.221475	-99	1	0	1	0			CRP: C reactive protein
6	2014-06-11	42.2857	2015-04-03	2015-04-08	1	39.5	36	9.14	72	0.427551	173	2.39	0.6973	0.6595	0.945791	136	4.6	0.5	59.472	1	19080	500	100	10	1	22	66	44.8	1012	0.180541	0	0.166527	1.05557	1	1	1	0			PCT: procalcitonine
7	2015-03-16	5	2015-04-20	2015-04-23	1	38	12	2.955	47.5	0.197458	0.9	0.05	1.058	0.1716	0.162193	142	6	0.4	49.0437	1	7480	0	30	0	0	42	14.6	3.5	1025	3.38028	1	0.554622	1.85363	1	0	0	0			P-MR-proADM: Plasmatic midregional-proadrenomedullin
8	2015-03-06	6.71429	2015-04-22	2015-04-25	2	37.6	48	4.79	55	0.270519	2.7	0.05	0.6185	0.1911	0.308973	138	4.9	0.3	75.7167	0	11540	500	0	60	0	4	13.9	14	1008	0.0621118	0	0.154412	0.662086	1	0	1	0			U-MR-proADM: urinary midregional-proadrenomedullin
9	2014-10-29	26	2015-04-29	2015-05-05	2	38.6	48	7.54	66	0.371797	120	0.56	0.6269	0.802	1.27931	136	4.1	0.5	54.516	1	16710	500	0	60	1	34	35.7	33	1020	0.378788	0	0.274921	1.93835	1	0	1	-99			MR ProADM U/P: urinary / plasmatic MR-ProADM index
10	2008-09-08	347	2015-05-04	2015-05-12	2	40	48	25.3	118	0.910647	287.2	23.75	1.35	5.04	3.73333	136	3.4	0.9	54.1489	1	24410	75	100	150	0	18	39.2	130.5	1019	0.0912779	0	0.436886	2.57471	4	1	1	1			Na: Sodium
11	2015-04-27	11	2015-07-13	2015-07-18	2	38.6	1	4.34	56	0.259829	28.1	14.57	0.4694	-99	-99	138	5.5	0.41	56.4098	0	14220	500	0	20	0	-99	-99	-99	1000	0.297101	0	-99	-99	1	0	1	0			K: Potassium
12	2014-09-22	42.4286	2015-07-16	2015-07-20	2	39	48	8.22	70	0.399792	79.8	0.25	0.3185	0.2329	0.73124	138	4	0.56	51.625	1	22530	500	0	0	0	27	18.9	2	-99	5.47826	1	1.31731	20.4747	1	0	0	0			Cr:Creatinine
13	2015-05-31	8.14286	2015-07-27	2015-08-01	1	38.7	24	5.67	59	0.304836	23.9	0.24	0.6592	0.2543	0.385771	138	4.4	-99	-99	-99	17560	500	0	0	0	9	20.7	5.3	1020	-99	-99	0.542773	-99	1	0	-99	0			eGFR: estimated glomerular filtration rate
14	2015-06-17	14	2015-09-23	2015-09-26	2	38.3	24	6.075	71.5	0.347356	20.6	0.21	0.7247	-99	-99	137	5	0.33	89.4833	0	19130	500	100	20	0	-99	-99	-99	1013	0.240876	0	-99	-99	1	0	0	0			UCr: urinary creatinine,
15	2015-04-28	22.2857	2015-10-01	2015-10-05	2	39.8	1	7.5	67	0.373609	97.1	2.31	0.7427	0.2356	0.317221	132	4.1	0.37	74.7865	0	13760	250	0	60	0	6	11.8	5	1015	0.336364	0	0.533032	2.34744	1	0	0	0			FENa: Fractional excretion of Sodium
16	2014-04-01	77	2015-09-22	2015-09-27	2	39.4	48	10.4	78	0.474693	99.6	-99	0.6696	0.1156	0.17264	134	4	0.49	65.7429	1	14370	500	30	10	0	-99	-99	-99	1006	0.365672	0	-99	-99	1	1	1	1			U-MR-ProADM/Ucr: urinary MR-ProADM index
17	2009-12-03	304.857	2015-10-07	2015-10-16	2	39	72	31.5	121	1.02896	423.6	-99	2.29	4.05	1.76856	129	3	1.17	42.712	1	22900	500	100	150	0	26	21	40.8	1015	0.577975	0	1.1229	5.0716	1	1	1	1			FE MRproADM: fractional excretion of MR-proADM
18	2015-06-27	19.8571	2015-11-13	2015-11-17	1	38	4	8.25	66	0.388909	87.7	0.71	0.4837	0.4292	0.887327	134	4.2	0.43	63.3907	1	20850	500	15	60	0	-99	-99	-99	1005	0.320896	0	-99	-99	1	0	1	0			Urine Culture: 1=E.coli, 2=P.mirabilis, 3=Enterobacter, 4=Klebsiella
19	2015-03-04	36.7143	2015-11-16	2015-11-21	2	39.8	24	9.24	71	0.426888	74.4	1.69	0.8533	-99	-99	138	3.8	0.53	55.3264	1	16240	500	100	60	1	14	32.3	11	1014	0.488801	0	-99	-99	1	1	1	1			US: ultrasonography,
20	2014-10-13	63.5714	2016-01-01	2016-01-04	1	40	72	10.9	81	0.495227	30.4	-99	0.4396	0.1679	0.381938	136	4.4	0.34	98.3912	0	20270	500	0	0	0	-99	-99	-99	-99	0.25	0	-99	-99	1	0	0	0			DMSA: 99mTc dimercaptosuccinic acid scintigraphy,
21	2015-04-12	42.1429	2016-02-01	2016-02-03	2	39.7	24	7.09	69	0.368635	4.9	0.05	0.6441	0.0579	0.0898929	134	4.5	0.45	63.3267	1	8500	250	0	0	0	11	37.9	10	1005	0.369403	0	0.0654977	0.404518	4	0	0	0
22	2015-06-12	33.7143	2016-02-03	2016-02-06	2	39.5	96	6.6	67	0.350476	86.4	8.41	0.5685	2.251	3.95954	-99	-99	0.34	81.3853	1	9410	250	0	0	0	-99	-99	-99	1002	-99	-99	-99	-99	2	0	0	0
23	2015-04-03	41.5714	2016-01-19	2016-01-22	2	39	-99	7.6	69	0.381663	40.4	-99	0.5487	0.0832	0.151631	137	3.8	0.34	83.8147	1	14390	500	0	0	0	5	11.3	5	1003	0.248175	0	0.188235	1.03109	1	0	0	0
24	2015-05-05	50.2857	2016-04-21	2016-04-27	2	39.5	120	9.2	77.5	0.445034	100.6	0.47	0.4658	-99	-99	136	4.9	0.33	96.9924	0	23320	500	15	20	0	-99	-99	-99	1008	0.242647	0	-99	-99	1	0	1	0
25	2016-03-12	9.85714	2016-05-20	2016-05-23	1	37.5	-99	6.04	60	0.31728	21.7	0.15	0.4111	0.1937	0.471175	143	4.8	0.29	85.4483	0	12640	500	15	20	0	5	11.4	5	1004	0.202797	0	0.438235	2.73281	1	0	0	0
26	2015-09-03	39	2016-06-02	2016-06-08	1	39.1	168	10.7	75	0.472141	68.6	-99	0.5418	0.1809	0.333887	137	4.1	0.34	91.1029	0	12350	500	30	0	0	16	30.9	19	1008	0.20899	0	0.107704	0.597482	1	1	1	0
27	2016-06-21	6.28571	2016-08-04	2016-08-09	1	37.8	9	4.83	57	0.276541	14.3	0.08	0.7441	0.2164	0.290821	135	4.5	0.19	123.9	0	10880	500	0	10	0	3	13.9	13	1020	0.0324786	0	0.188305	0.425046	1	0	0	0
28	2016-05-19	14.2857	2016-08-27	2016-08-30	1	40	36	7.75	63	0.368273	71.4	0.75	-99	0.4763	-0.00481111	138	4.7	0.29	89.7207	0	17940	500	0	0	0	-99	-99	-99	1002	0.210145	0	-99	-99	1	0	0	0
29	2016-07-26	4.28571	2016-08-25	2016-08-29	2	39	12	4.76	56	0.272111	34	0.86	1.057	0.1368	0.129423	136	4.5	0.27	85.6593	0	7560	500	100	300	0	-99	-99	-99	1005	0.198529	0	-99	-99	1	0	0	0
30	2016-05-05	20.1429	2016-09-23	2016-09-27	2	39.1	36	5.73	60	0.309031	195.9	-99	0.7982	0.1454	0.18216	136	4.8	0.26	95.3077	0	13450	500	30	300	1	-99	-99	-99	1050	0.191176	0	-99	-99	1	1	1	-99
31	2016-05-21	19.2857	2016-10-03	2016-10-07	2	38.2	36	6.2	60	0.321455	20	0	0.45	0.745	1.65556	-99	-99	0.18	137.667	0	15530	25	15	0	1	-99	-99	-99	1005	-99	-99	-99	-99	4	1	1	0
32	2015-03-26	47.7143	2016-02-23	2016-02-26	2	39.9	48	9.8	72.5	0.444253	77.2	-99	0.4352	0.8224	1.88971	136	4.4	0.28	106.937	0	26840	500	0	0	1	-99	-99	-99	-99	0.205882	0	-99	-99	1	0	1	0
33	2016-02-10	2.42857	2016-02-27	2016-03-08	1	38.7	24	4.53	55.5	0.264268	2.1	0.13	-99	0.1398	-0.00141212	138	4.8	0.29	79.0397	0	4860	25	0	0	0	-99	-99	-99	1005	0.210145	0	-99	-99	1	0	0	0
34	2016-04-28	25.1429	2016-10-21	2016-10-24	1	40	96	9.15	67.5	0.414201	83.5	1.19	0.5744	0.489	0.851323	136	4.7	0.37	75.3446	1	15770	500	0	0	0	16	26	15	1020	0.290196	0	0.368778	2.09993	1	0	0	0
35	2016-06-18	23.4286	2016-11-29	2016-12-02	1	38.4	24	6.6	65	0.345205	83.9	1.09	0.6231	0.6509	1.04462	137	5.2	0.43	62.4302	1	32150	500	0	20	1	18	17.9	18	1007	0.313869	0	0.409062	2.49547	1	1	1	0
36	2016-04-06	34.7143	2016-12-05	2016-12-11	1	39.9	96	7.7	71	0.389694	122.6	-99	0.3239	0.3579	1.10497	135	4.4	0.3	97.7433	0	19520	250	0	0	1	-99	-99	-99	1015	0.222222	0	-99	-99	1	0	1	0
37	2016-11-24	9.85714	2017-02-01	2017-02-06	1	39.2	192	4.84	56.5	0.27561	128.7	-99	0.3607	0.1769	0.490435	138	5.1	0.29	80.4638	0	18870	250	0	10	0	14	16.1	9	1005	0.326892	0	0.222348	1.58029	1	0	1	0
38	2017-01-30	1.14286	2017-02-07	2017-02-15	1	38.1	1	3.18	50.5	0.211207	84.4	-99	0.6043	0.1597	0.264273	138	4.8	0.43	48.5035	0	7080	500	300	300	1	-99	-99	-99	1025	0.311594	0	-99	-99	1	0	0	0
39	2016-07-02	34.7143	2017-03-02	2017-03-06	1	39	120	8.83	70	0.41436	65	0.17	0.4806	0.117	0.243446	138	5.2	0.24	120.458	0	21710	500	100	0	1	-99	-99	-99	1020	0.173913	0	-99	-99	1	0	0	0
40	2016-04-16	45.8571	2017-03-03	2017-03-06	1	39	120	10.7	-99	-99	160.8	-99	0.6134	0.3965	0.646397	136	4.1	0.39	-99	-99	13060	500	300	60	0	25	35.4	11	1010	0.651738	0	0.407754	2.29177	1	0	1	1
41	2016-10-17	19.5714	2017-03-03	2017-03-05	1	38	24	6.8	64	0.347691	61.4	0.11	0.6042	0.3632	0.601125	137	4.4	0.21	125.867	0	17710	500	0	20	1	-99	-99	-99	1020	0.153285	0	-99	-99	1	0	-99	0
42	2016-10-20	28.2857	2017-05-06	2017-05-09	2	39	24	7.77	66	0.377425	64.8	-99	0.4006	-99	-99	141	3.9	0.46	59.2565	1	25840	250	300	60	0	24	73.2	51	1020	0.153525	0	-99	-99	1	0	1	0
43	2017-06-23	1.57143	2017-07-04	2017-07-11	2	38.5	2	2.75	48	0.191485	4.6	0.18	1.015	-99	-99	141	4.1	0.4	49.56	0	12350	500	30	10	0	-99	-99	-99	1030	0.283688	0	-99	-99	3	0	0	0
44	2016-12-28	29.8571	2017-07-25	2017-07-27	2	38.5	96	7.32	66	0.366333	95.3	-99	0.6543	0.7362	1.12517	136	4.2	0.34	80.1706	1	17650	500	100	300	1	87	23.9	14	1010	1.55357	1	0.594861	2.73256	1	0	1	0
45	2016-04-08	69.7143	2017-08-09	2017-08-10	2	39.2	96	11.2	80	0.498888	150.3	-99	0.5223	0.3078	0.589316	132	3.8	0.42	78.6667	1	15350	500	15	20	0	-99	-99	-99	1012	0.318182	0	-99	-99	1	1	1	0
46	2016-01-14	85.2857	2017-09-02	2017-09-06	2	40.2	120	10.4	83	0.489671	92.2	-99	0.2953	-99	-99	134	4.3	0.39	87.8949	1	19320	500	100	300	0	-99	-99	-99	1020	0.291045	0	-99	-99	1	0	1	0
47	2017-10-04	2.14286	2017-10-19	2017-10-27	1	38.5	3	3.17	51	0.211916	17.5	0.71	0.7036	0.1058	0.15037	135	5.2	0.41	51.3732	0	21730	500	30	60	1	5	8.7	13	1000	0.116809	0	0.092064	0.474242	1	1	1	0
48	2016-06-15	71.7143	2017-10-30	2017-11-03	2	39.6	24	9.8	78	0.460796	111.2	-99	0.3247	-99	-99	133	4.3	0.45	71.5867	1	19790	500	30	20	0	65	73.5	26	1012	0.845865	0	-99	-99	1	0	1	0
49	2013-12-14	205.714	2017-11-23	2017-11-29	2	41	12	19.5	107	0.761304	301.5	45.33	1.286	1.022	0.794712	138	3.9	0.6	73.6517	1	19580	250	100	20	1	-99	37	42	1027	-99	-99	0.275264	1.1353	1	1	1	1
50	2017-07-12	45	2018-05-23	2018-05-24	2	40	48	10.3	82	0.484367	74.2	-99	0.7291	0.7424	1.01824	140	4	0.32	105.831	0	21320	250	0	10	1	-99	-99	-99	1015	0.228571	0	-99	-99	1	1	1	0
51	2018-07-02	3.71429	2018-07-28	2018-08-02	1	38.1	6	3.59	57.5	0.239458	17.3	0.1	0.5035	0.2859	0.567825	137	5.2	0.43	55.2267	0	12780	500	0	0	0	-99	-99	-99	-99	0.313869	0	-99	-99	1	0	0	0
52	2018-06-06	16	2018-09-26	2018-09-29	1	39.8	48	7.99	69	0.391333	53.2	-99	0.6287	1.769	2.81374	135	4.4	0.35	81.42	0	17390	250	30	20	1	66	9.4	-99	-99	-99	-99	-99	-99	1	0	0	0
53	2018-04-17	32.4286	2018-11-30	2018-12-04	1	38	72	8.71	72	0.417373	209	5.43	0.7406	1.012	1.36646	132	4.3	0.48	61.95	1	17080	250	30	300	1	112	23.1	15	-99	2.71515	1	0.763198	4.37267	1	0	1	0
54	2016-12-24	17.1429	2017-04-23	2017-04-27	1	39.8	24	5.91	62	0.319035	66.4	0.26	0.448	0.1566	0.349554	139	4.5	0.36	71.1278	0	24060	-99	-99	-99	-99	64	5	13	-99	1.27504	1	0.136269	0.967995	1	0	1	0
55	2016-06-27	44.2857	2017-05-03	2017-05-07	2	39.2	48	9.3	78	0.448888	5	-99	0.9756	2.751	2.8198	137	4	0.3	107.38	0	7300	250	0	0	0	106	49.3	26	1012	0.892757	0	1.19692	3.25362	1	0	0	0
56	2016-05-12	51.1429	2017-05-05	2017-05-08	2	39.3	48	11.1	76	0.48408	57	0.25	0.638	0.1157	0.181348	135	4.2	0.33	95.1152	0	19530	500	0	10	0	12	48.5	39	1007	0.0752137	0	0.0335596	0.153448	1	0	0	0
57	2017-04-01	9.85714	2017-06-09	2017-06-12	2	39.3	24	4.8	56	0.273252	118.3	2.01	0.8242	0.3575	0.433754	136	4.1	0.38	60.8632	0	25910	500	300	20	0	8	17	13	1020	0.171946	0	0.311086	1.2679	1	0	0	0
58	2017-04-13	9.42857	2017-06-18	2017-06-21	2	39.9	20	4.73	56	0.271252	68	9.7	0.5365	0.2392	0.445853	137	4.7	0.4	57.82	0	11750	500	0	0	0	76	20.8	6	1020	3.6983	1	0.45098	2.97235	1	1	1	0
59	2016-05-24	55.8571	2017-06-19	2017-06-22	1	39.5	96	8.5	73	0.415164	45.6	-99	-99	0.56	-0.00565657	140	4.6	0.37	81.4838	1	19340	500	100	20	0	97	23.6	17	1015	1.50798	1	0.372638	-99	1	1	1	0
60	2016-10-14	66.5714	2018-01-23	2018-01-26	1	38.9	96	10.1	75	0.458712	276.8	-99	0.9425	1.562	1.65729	133	4.9	0.37	83.7162	1	28510	250	300	60	1	-99	-99	-99	1015	0.278195	0	-99	-99	1	1	1	-99
61	2016-04-28	109.571	2018-06-04	2018-06-05	2	38.4	120	10.5	-99	-99	102.8	-99	0.5631	-99	-99	133	4.1	0.32	-99	-99	15920	500	0	0	0	-99	-99	-99	-99	0.240602	0	-99	-99	1	1	1	-99
62	2016-08-03	43.1429	2017-06-01	2017-06-05	1	39.5	72	9.15	72	0.427785	54.2	-99	0.8502	0.5334	0.627382	135	5	0.37	80.3676	1	12460	250	0	0	1	6	13.6	32	1000	0.0513889	0	0.188561	0.72541	1	0	0	0
